# Supplementary material for: Adaptation Mechanism of Roots to Low and High Nitrogen Revealed by Proteomic Analysis
Source: Rice (N Y). 2021 Jan 7;14:5. doi: 10.1186/s12284-020-00443-y (PMC7790981; doi:10.1186/s12284-020-00443-y)
Supplement: Supplementary file 3 — Additional file 3: Table S1. Abbreviations list. [file 12284_2020_443_MOESM3_ESM.xlsx]

## Sheet: Sheet1
Supplementary Table 1. Abbreviations list
Abbreviations	Full name
AAH	Allantoate deiminase
AGD12.1	ADP-ribosylation factor GTPase-activating protein
AGD12.2	ADP-ribosylation factor GTPase-activating protein
AGT2	Alanine-glyoxylate aminotransferase 2
ALAAT	Alanine aminotransferase 2
ALN	Allantoinase
AMAT	Methanol O-anthraniloyltransferase
AMP1	Glutamate 2
AMT1.3	Ammonium transporter 1 member 3
ANNAT7	Annexin D7
AOX1A	Ubiquinol oxidase
APX1	L-ascorbate peroxidase 1
APX2	L-ascorbate peroxidase 2
ARD2	Acireductone dioxygenase 2
ARP5	Actin-related protein 5
ASB1	Anthranilate synthase beta subunit 1
ASN	Asparagine synthetase 1
ASP2	Aspartic proteinase Asp1-like
ASPG1.1	ASPARTIC PROTEASE IN GUARD CELL 1.1
ASPG1.2	ASPARTIC PROTEASE IN GUARD CELL 1.2
ATJ15	Chaperone protein dnaJ 15
BCDH BETA1	2-oxoisovalerate dehydrogenase subunit beta 1
BGLU13	Beta-glucosidase 13
BGLU4	Beta-glucosidase 4
CAM 1.1	Calmodulin-1.1
CAM 1.3	Calmodulin-1.3
CAM2	Calmodulin-2
CAM7	Calmodulin-7
CATB	catalase isozyme B
CCP1	Cysteine proteinase 1 precursor
CDC5	Cell division cycle 5
CGS1	Cystathionine gamma-synthase 1
CML16	Calcium-binding protein CML16
COX5B-2	Cytochrome c oxidase subunit 5b-1
CPR	NADPH--cytochrome P450 reductase
CXP2.2	Serine carboxypeptidase II-2
CXP2.3	Serine carboxypeptidase II-3
CYP84A1	Cytochrome P450 84A1
CYP93G1	Cytochrome P450 93G1
DAO2	Amine oxidase
DAPC	N-succinyldiaminopimelate aminotransferase
DAPs	Differentially abundant proteins
DHAD	Dihydroxy-acid dehydratase
DMAS1	NAD(P)H-dependent oxidoreductase 1
EDA2	Serine protease
EF1	Elongation factor 1-delta 1
EIF-4G	Eukaryotic translation initiation factor 4G
ELC	Protein ELC
ERVB	Ervatamin-B
EXPA8	Expansin-A8
FAD	Inactive tetrahydrocannabinolic acid synthase
FIS1	1-pyrroline-5-carboxylate dehydrogenase
GDCSP	Glycine dehydrogenase
GDH2	Glutamate dehydrogenase 2
GEK1	D-aminoacyl-tRNA deacylase
GGT3	Glutathione gamma-glutamylcysteinyltransferase
GLN1.1	Glutamine synthetase cytosolic isozyme 1-1
GLN1.2	Glutamine synthetase cytosolic isozyme 1-2
GLT1	Glutamate synthase 2
GOGA5	Golgin-84
GOT	Aspartate aminotransferase
GOT2	Aspartate aminotransferase 2
GPT	L-alanine:2-oxoglutarate aminotransferase
GRPE	GrpE nucleotide exchange factor domain-containing protein
GRXS1	Monothiol glutaredoxin-S1
GSTU 44	Glutathione S-transferase 44
GSTU 48	Glutathione S-transferase 48
GSTU 50	Glutathione S-transferase 50
GSTU1	Glutathione S-transferase 1
GSTZ1	Glutathione S-transferase 2
GXM2	Glucuronoxylan 4-O-methyltransferase 1
High N	High nitrogen
HSP60.2	Chaperonin CPN60.2
ICLN	Chloride conductance regulatory
ISPH	4-hydroxy-3-methylbut-2-enyl diphosphate reductase
KINESIN-13A	Kinesin-13A
LHPI	Ornithine cyclodeaminase
Low N	Low nitrogen
LPR1	Multicopper oxidase
MAP3K	PI-PLC X domain-containing protein
MJ0531	Universal stress protein MT2085 isoform X2
N	Nitrogen
NAAT-A	Nicotianamine aminotransferase A
NEP1	Aspartic proteinase nepenthesin-1
Normal N	Normal nitrogen
NPD	Endoglucanase
NPF2.11	Protein NRT1/ PTR FAMILY 2.11
NRT2.3	High-affinity nitrate transporter 2.3
NUP98A	Nuclear pore complex protein
OCP	Oryzain alpha chain precursor
OMT2	O-methyltransferase 2
OPR4	Putative 12-oxophytodienoate reductase 4
P5CS	Delta-1-pyrroline-5-carboxylate synthase
PATL5.1	Patellin-3.1
PATL5.2	Patellin-3.2
PDX11	Pyridoxal 5'-phosphate synthase subunit
PER1	Peroxidase 1
PER12	Peroxidase 12
PER72	Peroxidase 72
PLP3B	Thioredoxin domain-containing
PME3	Pectinesterase
POD	Peroxidase A2
POMGNT2	Protein O-linked-mannose beta-1,4-N-acetylglucosaminyltransferase 2
PRS13.2	40S ribosomal protein S13.2
PRX 95	Peroxidase 95
PRX 98	Peroxidase 98
PRX74	Peroxidase 74
PSMC6	26S protease regulatory subunit 6B homolog
PUX4	Plant UBX domain-containing protein 4
QOR	Oxidoreductase
RIC1	Ras-related protein RIC1
RKL1	Leucine Rich Repeat family protein
RPL15	60S ribosomal protein L15
RPL15.1	60S ribosomal protein L15.1
RPL27C	60S ribosomal protein L27-3
RPL35AB	60S ribosomal protein L35a-3
RPL35AC	60S ribosomal protein L35a-1
RPL37a	60S ribosomal protein L37a isoform 2
RPL37b	60S ribosomal protein L37a
RPL4a	60S ribosomal protein L4a
RPL4b	60S ribosomal protein L4b
RPL6	60S ribosomal protein L6-3
RPL7a	60S ribosomal protein L7a
RPL7b	60S ribosomal protein L7b
RPN10	26S proteasome non-ATPase regulatory subunit 4
RPP2A	60S acidic ribosomal protein P2A
RPP2B	60S acidic ribosomal protein p2b
RPS11.1	40S ribosomal protein S11.1
RPS11.2	40S ribosomal protein S11.2
RPS11.3	40S ribosomal protein S11.3
RPS16a	40S ribosomal protein S16a
RPS16b	40S ribosomal protein S16b
RPS24B	40S ribosomal protein S24-1
RPS28	Os10g0411700, partial
RPS2D	40S ribosomal protein S2-3
RPS9b	40S ribosomal protein S9b
RPS9c	40S ribosomal protein S9c
RPS9d	40S ribosomal protein S9d
SBT1.7	Subtilisin-like protease SBT1.7
SBT3.5	Subtilisin-like protease SBT3.5
SC34	60S ribosomal protein L10-1
SCP41	Peptidase S10
SCPL50.1	Serine carboxypeptidase-like 50
SCPL50.2	Serine carboxypeptidase 50
SCPL51	Serine carboxypeptidase-like 51
SEN102	Zingipain-2-like
SPN1	Serpin-ZXA
SYP132	Syntaxin-132
TAX10	3'-N-debenzoyl-2'-deoxyTaxol N-benzoyltransferase
TBCLD15	TBC1 domain family member 15
TIM9	mitochondrial import inner membrane translocase subunit
TON1B	Protein TONNEAU 1b
TON1C	Protein TONNEAU 1c
TOR1	Microtubule-associated protein SPIRAL2
TR1	Tropinone reductase
TRXH	Thioredoxin H1
TTL	Uric acid degradation bifunctional protein
TUBA1	Tubulin alpha-1
TUBB1	Tubulin beta-1
TUBB3	Tubulin beta-3
TUBB5	Tubulin beta-5
TUBB6	Tubulin beta-6
UOX	Uricase
VPE2	vacuolar-processing enzyme
VPS2.1	vacuolar protein sorting-associated protein 2.1
WWOX	Retinol dehydrogenase 12
XCP2	Xylem cysteine proteinase 2
XTH22	Xyloglucan endotransglucosylase 22
XTH8	Xyloglucan endotransglycosylase 8
YKT61	VAMP-like protein YKT61
