# Supplementary material for: Adaptation Mechanism of Roots to Low and High Nitrogen Revealed by Proteomic Analysis
Source: Rice (N Y). 2021 Jan 7;14:5. doi: 10.1186/s12284-020-00443-y (PMC7790981; doi:10.1186/s12284-020-00443-y)
Supplement: Supplementary file 4 — Additional file 4: Table S2. Proteomic experiment design. [file 12284_2020_443_MOESM4_ESM.xls]

## Sheet: Sheet1
Supplementary Table 2. Proteomic experiment design.
Research samples	Treatments	Samples	Tandem Mass TagTM(TMT) Labels	Compare project
Shennong 265 root systems grown under low N, normal N and high N conditions	Low N	Low N-1	TMT10-126 Label Reagent	Normal N -vs- Low N, Normal N -vs- High N
		Low N-2	TMT10-127N Label Reagent
		Low N-3	TMT10-127C Label Reagent
	Normal N	Normal N-1	TMT10-128N Label Reagent
		Normal N-2	TMT10-129N Label Reagent
		Normal N-3	TMT10-129C Label Reagent
	High N	High N-1	TMT10-130N Label Reagent
		High N-2	TMT10-130C Label Reagent
		High N-3	TMT10-131 Label Reagent
