# Supplementary material for: Adaptation Mechanism of Roots to Low and High Nitrogen Revealed by Proteomic Analysis
Source: Rice (N Y). 2021 Jan 7;14:5. doi: 10.1186/s12284-020-00443-y (PMC7790981; doi:10.1186/s12284-020-00443-y)
Supplement: Supplementary file 5 — Additional file 5: Table S3. Sequences of primers used in this study. [file 12284_2020_443_MOESM5_ESM.xlsx]

## Sheet: Sheet1
Supplementary Table 3. Sequences of primers used in this study.
Gene name	Forward primer	Reverse prime
Os01g0865100	GAAGCACGTCACAGAGGTCA	TTCGAACCCGGACTGAGTTG
Os04g0664900	GGACTTCTACATGGTGGGGC	TGCTGTCGTACTCGTTGACC
Os04g0680400	GGGATTACCGGAGCTTCCTG	TGCTGCTCTTGTACCAGTGG
Os05g0247100	GGCACCTACAAGCTGGACAT	AGGTAGTCCTCGAGGTCGAC
Os07g0129300	GGAGAAGCAGTGGTACGACC	GGCGAGTAGTTGCAGGTGAT
Os10g0390500	CCCTCAGCTTAGTCTGCCAC	ATCTGATGTGCCATGTGCCA
Os10g0538200	TTCGTCAACATCTCCGGCAA	CTTCTTGACGGCCTGGTAGG
Os11g0679000	ATCATCTCGTGACGTGGTCG	TCCTTGGCCATCTGCTTCTG
Os10g0530900	TCGTGCAGTACATCGACGAG	GACCTTGTCGTCGACGTAGG
OsActin1	ACCATTGGTGCTGAGCGTTT	CGCAGCTTCCATTCCTATGAA
