# Supplementary material for: Adaptation Mechanism of Roots to Low and High Nitrogen Revealed by Proteomic Analysis
Source: Rice (N Y). 2021 Jan 7;14:5. doi: 10.1186/s12284-020-00443-y (PMC7790981; doi:10.1186/s12284-020-00443-y)
Supplement: Supplementary file 6 — Additional file 6: Table S4. DAPs information involved in nitrogen metabolism, cell structure and growth, protein homeostasis, and stress related proteins under low and high N conditions. [file 12284_2020_443_MOESM6_ESM.xlsx]

## Sheet: Sheet1
Supplementary Table 4. DAPs information involved in nitrogen metabolism, cell structure and growth, protein homeostasis, and stress related proteins under low- and high-nitrogen conditions.
Protein ID	Low N	Normal N	High N	Protein	Abbreviation	Low N (FC)	Low N (p)	High N (FC)	High N (p)	GO	KEGG
Nitrogen metabolism-related proteins
Nitrogen transport
Os01t0704100	1.19433	0.632	0.420333	High-affinity nitrate transporter 2.3	NRT2.3	1.88977	0.0290357			Nitrate transporter	Nitrogen metabolism
Os03t0687000	1.164	0.747667	0.778	Protein NRT1/ PTR FAMILY 2.11	NPF2.11	1.55684	0.0340497			Nitrate transporter	Nitrogen metabolism
Os02t0620500	1.524	0.768667	0.364333	Ammonium transporter 1 member 3	AMT1.3	1.98265	0.0458902	0.473981	0.0103361	ammonium transmembrane transport	Nitrogen metabolism
Nitrogen assimilation
Os02t0735200	0.963667	0.745667	0.707667	Glutamine synthetase cytosolic isozyme 1-1	GLN1.1	1.29236	0.0122959			acid-ammonia ligase activity, ammonia ligase activity, cellular amino acid metabolic process	Nitrogen metabolism, Amino acid metabolism
Os03t0223400	1.00233	1.333	1.66933	Glutamine synthetase cytosolic isozyme 1-2	GLN1.2	0.751938	0.0120431			acid-ammonia ligase activity, nitrogen compound metabolic process, glutamine metabolic process	Nitrogen metabolism, Amino acid metabolism, Arginine biosynthesis
Os04t0543900	0.898	1.07867	1.56067	Glutamate dehydrogenase 2	GDH2	0.832509	0.040957	1.44685	0.000253398		Nitrogen metabolism, Amino acid metabolism, Alanine, aspartate and glutamate metabolism
Os05t0555600	1.12433	1.61	1.75733	Glutamate synthase 2	GLT1	0.698344	0.0344225				Nitrogen metabolism, Amino acid metabolism, Alanine, aspartate and glutamate metabolism
Os03t0291500	1.136	2.30533	2.314	Asparagine synthetase 1	ASN	0.49277	0.0088743			cellular amide metabolic process, alpha-amino acid biosynthetic process	Amino acid metabolism, Alanine, aspartate and glutamate metabolism
Amino acid metabolism
Os01t0760600	1.02533	1.3	1.46467	Aspartate aminotransferase	GOT	0.788718	0.0013405				Amino acid metabolism, Alanine, aspartate and glutamate metabolism
Os06t0548000	0.918333	1.249	1.50433	Aspartate aminotransferase	GOT2	0.735255	0.0479703				Amino acid metabolism, Alanine, aspartate and glutamate metabolism
Os11t0183900	1.09	1.582	1.71367	Aspartic proteinase Asp1-like	ASP2	0.689001	0.00437013				Amino acid metabolism, Alanine, aspartate and glutamate metabolism
Os03t0161800	0.857667	1.165	1.595	Acireductone dioxygenase 2	ARD2			1.3691	0.0268592	aspartate family amino acid biosynthetic process, alpha-amino acid biosynthetic process, nitrogen compound metabolic process	Amino acid metabolism, Cysteine and methionine metabolism
Os03t0376100	0.937667	1.46367	1.89433	Cystathionine gamma-synthase 1	CGS1	0.640629	0.013059	1.29424	0.0421449		Amino acid metabolism, Cysteine and methionine metabolism
Os05t0455500	1.087	1.26167	0.967	Delta-1-pyrroline-5-carboxylate synthase	P5CS			0.766446	0.0210523		Amino acid metabolism, Arginine and proline metabolism
Os07t0170100	0.937667	0.729	0.973667	2-oxoisovalerate dehydrogenase subunit beta 1	BCDH BETA1			1.33562	0.0412189		Amino acid metabolism, Valine, leucine and isoleucine degradation
Os08t0559600	1	1.216	1.567	Dihydroxy-acid dehydratase	DHAD			1.28865	0.00446885		Amino acid metabolism, Valine, leucine and isoleucine biosynthesis
Os11t0307300	1.00033	0.627	0.563333	O-methyltransferase 2	OMT2	1.59543	0.00786147			aromatic compound biosynthetic process
Os04t0269600	1.06367	0.726333	0.584667	Amine oxidase	DAO2	1.46443	0.031015	0.804956	0.0102539		Metabolism of other amino acids, Glycine, serine and threonine metabolism
Os04t0463500	0.913	1.38633	1.877	Anthranilate synthase beta subunit 1	ASB1	0.658572	0.00135642				Amino acid metabolism, Phenylalanine, tyrosine and tryptophan biosynthesis
Os07t0100200	1.02267	1.445	1.453	Pyridoxal 5'-phosphate synthase subunit	PDX11	0.707728	0.0353648				Metabolism of cofactors and vitamins, Vitamin B6 metabolism
Os08t0339200	1.005	1.37667	1.75433	D-aminoacyl-tRNA deacylase	GEK1	0.730024	0.00891488			D-amino acid catabolic process
Os09t0453800	1.035	1.293	1.54933	N-succinyldiaminopimelate aminotransferase	DAPC	0.800464	0.0187869			transferring nitrogenous groups
Os02t0306401	1.03533	1.711	1.91733	Nicotianamine aminotransferase A	NAAT-A	0.605104	0.00898083			cellular amino acid metabolic process
Os03t0171900	1	0.725333	0.717	Alanine-glyoxylate aminotransferase 2	AGT2	1.37868	0.0129433			transferring nitrogenous groups	Amino acid metabolism, Glycine, serine and threonine metabolism,Alanine, aspartate and glutamate metabolism, Valine, leucine and isoleucine degradation
Os03t0183600	1.15	2.25467	2.61533	L-alanine:2-oxoglutarate aminotransferase	GPT	0.510053	0.00273004				Amino acid metabolism, Alanine, aspartate and glutamate metabolism, Arginine biosynthesis
Os10t0390500	1.006	1.767	2.648	Alanine aminotransferase 2	ALAAT	0.569327	0.00123106	1.49859	0.0335202		Amino acid metabolism, Alanine, aspartate and glutamate metabolism, Arginine biosynthesis
Os05t0536400	0.978333	0.946333	0.711667	1-pyrroline-5-carboxylate dehydrogenase	FIS1			0.752025	0.0416809		Amino acid metabolism, Arginine and proline metabolism;Alanine, aspartate and glutamate metabolism
Os10t0533200	0.797	1.15967	1.47133	Ornithine cyclodeaminase	LHPI	0.687266	0.0440048			Ornithine cyclodeaminase
Os06t0611900	1.05333	0.784	0.742	Glycine dehydrogenase	GDCSP	1.34354	0.00528915				Amino acid metabolism, Glycine, serine and threonine metabolism
Allantoin metabolism
Os01t0865100	1.06733	1.64233	2.02333	Uricase	UOX	0.649888	0.00190735	1.23199	0.0091502		Nucleotide metabolism, Purine metabolism
Os03t0390700	0.940333	0.810667	1.14333	Uric acid degradation bifunctional protein	TTL			1.41036	0.0134377		Nucleotide metabolism, Purine metabolism
Os04t0680400	0.868	0.413333	0.232333	Allantoinase	ALN	2.1	0.00552945	0.562097	0.0284295	cellular amide metabolic process, nitrogen compound metabolic process	Nucleotide metabolism, Purine metabolism
Os06t0665500	1.045	0.805667	0.394	Allantoate deiminase	AAH	1.29706	0.0484181	0.489036	0.00147638		Nucleotide metabolism, Purine metabolism
Cell structure- and growth-related proteins
Cell structure
Os07t0574800	0.950667	1.22433	1.271	Tubulin alpha-1	TUBA1	0.776477	0.0454188			microtubule cytoskeleton, small molecule binding, structural molecule activity, small molecule metabolic process	Cellular Processes
Os01t0282800	0.988	0.733667	0.636	Tubulin beta-1	TUBB1	1.34666	0.0420046			microtubule cytoskeleton, small molecule binding, structural molecule activity, small molecule metabolic process	Cellular Processes
Os06t0671900	1.06033	0.885333	0.658	Tubulin beta-3	TUBB3			0.743223	0.018351	microtubule cytoskeleton, small molecule binding, structural molecule activity, small molecule metabolic process	Cellular Processes
Os02t0167300	1.06033	0.885333	0.658	Tubulin beta-5	TUBB5			0.743223	0.018351	microtubule cytoskeleton, small molecule binding, structural molecule activity, small molecule metabolic process	Cellular Processes
Os05t0413200	1.015	0.696667	0.829	Tubulin beta-6	TUBB6	1.45694	0.0355435			microtubule cytoskeleton, small molecule binding, structural molecule activity, small molecule metabolic process	Cellular Processes
Os11t0102600	0.940667	0.514667	0.303333	Protein TONNEAU 1a	TON1B	1.82772	0.0193565	0.589378	0.0403862	microtubule cytoskeleton
Os12t0102200	0.940667	0.514667	0.303333	Protein TONNEAU 1a	TON1C	1.82772	0.0193565	0.589378	0.0403862	microtubule cytoskeleton
Os07t0520400	0.898667	0.737667	0.750667	Microtubule-associated protein SPIRAL2	TOR1	1.21826	0.0456981			microtubule binding
Os01t0512100	1.02667	0.889667	0.736667	Chaperone protein dnaJ 15	ATJ15			0.828025	0.00894172	positive gravitropism
Os01t0144340	0.975333	0.799333	0.791	Actin-related protein 5	ARP5	1.22018	0.00207713			Actin-related protein
Os05t0154700	1.035	0.847	0.726667	Kinesin-13A	KINESIN-13A	1.22196	0.00377239			plant-type secondary cell wall biogenesis
Os05t0255600	0.967	1.043	0.811333	Thioredoxin domain-containing	PLP3B			0.777884	0.0259267	cell redox homeostasis
Cell wall modification
Os01t0744400	0.915	0.711	0.749667	Golgin-84	GOGA5	1.28692	0.0455319			Golgi organization
Os06t0696400	1.07067	0.87	1.00267	Xyloglucan endotransglucosylase 22	XTH22	1.23065	0.0315966			cell wall biogenesis
Os01t0897600	1.05233	0.841333	0.696	Beta-glucosidase 4	BGLU4	1.25079	0.0150079			cellulose catabolic process	Biosynthesis of other secondary metabolites, Phenylpropanoid biosynthesis
Os04t0474900	1.04467	0.765333	0.631	Beta-glucosidase 13	BGLU13	1.36498	0.0178921			cellulose catabolic process	Biosynthesis of other secondary metabolites, Phenylpropanoid biosynthesis
Os12t0204500	1.05967	1.393	1.269	Glucuronoxylan 4-O-methyltransferase 1	GXM2	0.760708	0.0396714			plant-type secondary cell wall biogenesis
Os12t0552500	0.894	0.626667	0.471	Universal stress protein MT2085 isoform X2	MJ0531	1.4266	0.0355121			Fiber protein
Os01t0248900	1.23767	1.27	0.848667	Expansin-A8	EXPA8			0.668241	0.0111401	plant-type cell wall organization
Os01t0312500	1.21033	1.38767	0.841	Pectinesterase	PME3			0.606053	0.0364086	cell wall modification	Pectin degradation
Os05t0179300	1.03567	0.865667	0.59	3'-N-debenzoyl-2'-deoxyTaxol N-benzoyltransferase	TAX10			0.681556	0.0110205	arabinoxylan feruloyl transferase, transferring acyl groups
Os06t0594600	1.072	0.919333	0.652333	Methanol O-anthraniloyltransferase	AMAT			0.709572	0.0286092	arabinoxylan feruloyl transferase
Os02t0329800	0.972333	0.779	0.748667	Protein O-linked-mannose beta-1,4-N-acetylglucosaminyltransferase 2	POMGNT2	1.24818	0.00816627			plant-type cell wall organization
Os03t0223000	0.973667	0.793667	0.837333	Leucine Rich Repeat family protein	RKL1	1.2268	0.00453483			cell-cell junction, cell wall, cell junction, small molecule binding,
Os04t0481200	1.11833	0.681	0.497333	Endoglucanase	NPD	1.64219	0.0239159			glycosyl hydrolase 5 (cellulase A)
Os04t0604900	0.912333	0.720333	0.680667	Xyloglucan endotransglycosylase 8	XTH8	1.26654	0.0489821			cell wall biogenesis
Cell growth/division
Os01t0874700	1.00633	0.595667	0.581333	Patellin-3	PATL5.1	1.68942	0.00360716			Cell division cycle
Os05t0429400	0.99	0.484	0.412667	Patellin-3	PATL5.2	2.04545	0.00237696			Cell division cycle
Os07t0614500	0.983333	0.799667	0.803333	Elongation factor 1-delta 1	EF1	1.22968	0.0148201			translation elongation factor activity
Os01t0558600	0.964667	0.751	0.637667	Ras-related protein RIC1	RIC1	1.28451	0.0177351			intracellular protein transport
Os03t0415200	0.966	0.725	0.702667	PI-PLC X domain-containing protein	MAP3K	1.33241	0.0044087			phosphoric diester hydrolase activity
Os04t0348300	0.96	0.754333	0.805333	Cell division cycle 5	CDC5	1.27265	0.0169868			DNA binding
Os03t0249300	0.967667	0.724333	0.644333	Chloride conductance regulatory	ICLN	1.33594	0.0124786			cell volume homeostasis
Protein homeostasis-related proteins
Protein synthesis
Os01t0191100	0.934667	0.692333	0.893	60S acidic ribosomal protein P2A	RPP2A	1.35002	0.00690694				Ribosome
Os01t0559600	0.993667	0.658333	0.54	vacuolar-processing enzyme	VPE2	1.50937	0.00704006			protein processing
Os02t0740300	1.02233	0.824667	0.835333	26S protease regulatory subunit 6B homolog	PSMC6	1.23969	0.00228068				Ribosome
Os05t0445500	0.952	0.694333	1.032	60S acidic ribosomal protein p2b	RPP2B	1.3711	0.00699712				Ribosome
Os07t0555200	0.885333	0.483333	0.559	Eukaryotic translation initiation factor 4G	EIF-4G	1.83172	0.00999733				Ribosome
Os12t0165900	0.891667	0.668	0.687	Nuclear pore complex protein	NUP98A	1.33483	0.0277595				Ribosome
Os01t0679700	1.00933	1.03867	0.621333	60S ribosomal protein L37a isoform 2	RPL37a			0.598203	0.0200425		Ribosome
Os01t0723200	1.05933	1.17833	0.6	40S ribosomal protein S24-1	RPS24B			0.509194	0.00200554		Ribosome
Os02t0284600	1.073	1.353	0.699333	60S ribosomal protein L27-3	RPL27C			0.516876	0.0257279		Ribosome
Os02t0591700	1.11333	1.081	0.64	60S ribosomal protein L6-3	RPL6			0.592044	0.0382278		Ribosome
Os02t0785800	1.11467	1.29867	0.575667	60S ribosomal protein L35a-1	RPL35AC			0.443275	0.00236749		Ribosome
Os03t0154700	1.47667	1.341	0.438	40S ribosomal protein S9-2	RPS9c			0.326622	0.0310932		Ribosome
Os03t0598800	1.08467	1.162	0.479333	60S ribosomal protein L15	RPL15			0.412507	0.0176291		Ribosome
Os03t0796501	1.14067	1.25367	0.93	60S ribosomal protein L4	RPL4a			0.741824	0.0143486		Ribosome
Os03t0807800	1.209	1.705	1.08533	40S ribosomal protein S2-3	RPS2D			0.636559	0.0127835		Ribosome
Os04t0502300	1.327	1.447	0.898	40S ribosomal protein S11	RPS11.1			0.620594	0.0128323		Ribosome
Os05t0274900	1.08467	1.162	0.479333	60S ribosomal protein L15.1	RPL15.1			0.412507	0.0176291		Ribosome
Os05t0555800	1.15233	1.24767	0.472	60S ribosomal protein L35a-3	RPL35AB			0.378306	0.0011768		Ribosome
Os05t0557000	1.00933	1.03867	0.621333	60S ribosomal protein L37a	RPL37b			0.598203	0.0200425		Ribosome
Os07t0180900	1.13233	1.13733	0.771333	60S ribosomal protein L4	RPL4b			0.678195	0.0106498		Ribosome
Os07t0565000	1.327	1.447	0.898	40S ribosomal protein S11	RPS11.2			0.620594	0.0128323		Ribosome
Os07t0565100	1.327	1.447	0.898	40S ribosomal protein S11	RPS11.3			0.620594	0.0128323		Ribosome
Os08t0117300	1.12367	1.14833	0.802	40S ribosomal protein S13.2	PRS13.2			0.698403	0.0211118		Ribosome
Os08t0326400	1.17033	1.53233	0.752	60S ribosomal protein L7a	RPL7a			0.490755	0.0473638		Ribosome
Os09t0507800	1.17033	1.53233	0.752	60S ribosomal protein L7a	RPL7b			0.490755	0.0473638		Ribosome
Os10t0411700	1.07833	1.23767	2.47867	Os10g0411700, partial	RPS28			2.00269	0.032604		Ribosome
Os11t0127900	1.151	1.38567	0.981	40S ribosomal protein S16	RPS16a			0.707962	0.0215809		Ribosome
Os11t0220800	1.10467	1.173	0.877	60S ribosomal protein L10-1	SC34			0.747656	0.0180802		Ribosome
Os11t0602500	1.47667	1.341	0.438	40S ribosomal protein S9	RPS9d			0.326622	0.0310932		Ribosome
Os11t0602600	1.47667	1.341	0.438	40S ribosomal protein S9	RPS9b			0.326622	0.0310932		Ribosome
Os12t0124200	1.151	1.38567	0.981	40S ribosomal protein S16	RPS16b			0.707962	0.0215809		Ribosome
Protein degradation
Os01t0347600	0.928	1.453	1.85933	Ervatamin-B	ERVB	0.638679	0.00456291			proteolysis involved in cellular protein catabolic process
Os01t0740650	1.03067	0.728667	0.595333	Glutamate 2	AMP1	1.41446	0.000597835	0.817017	0.0134615	carboxypeptidase activity
Os01t0794800	0.907667	1.427	1.66867	Subtilisin-like protease SBT3.5	SBT3.5	0.636066	0.0475915			serine-type endopeptidase activity
Os02t0779200	1.012	0.829333	0.885667	Subtilisin-like protease SBT1.7	SBT1.7	1.22026	0.0415478			serine-type endopeptidase activity
Os03t0243300	0.880667	0.447333	0.486667	26S proteasome non-ATPase regulatory subunit 4	RPN10	1.9687	0.00954155				Folding, sorting and degradation, Proteasome
Os03t0610650	0.993333	1.22533	1.382	Serpin-ZXA	SPN1	0.810664	0.0150784			serine protease inhibitor
Os04t0311400	0.993667	0.766333	0.77	Cysteine proteinase 1 precursor	CCP1	1.29665	0.00485885			protein metabolic process, protein processing
Os04t0464500	0.910333	0.556333	0.553333	Plant UBX domain-containing protein 4	PUX4	1.63631	0.0239249				Folding, sorting and degradation, Protein processing in endoplasmic reticulum
Os04t0650000	1.01133	0.661333	0.530333	Oryzain alpha chain precursor	OCP	1.52923	0.0194394	0.801915	0.0191892	proteolysis involved in cellular protein catabolic process
Os05t0108600	0.976333	0.600333	0.548667	Xylem cysteine proteinase 2	XCP2	1.62632	0.0226272			proteolysis involved in cellular protein catabolic process
Os05t0582600	0.979	1.42567	1.946	Serine carboxypeptidase-like 50	SCPL50.1	0.686696	0.00156173			proteolysis involved in cellular protein catabolic process
Os06t0186400	0.963333	0.650667	0.559	Serine carboxypeptidase II-2	CXP2.2	1.48053	0.00187012			proteolysis involved in cellular protein catabolic process
Os07t0656900	0.963333	0.727	0.794667	Serine carboxypeptidase II-3	CXP2.3	1.32508	0.00345966			proteolysis involved in cellular protein catabolic process
Os08t0560500	0.978667	0.624	0.690667	Serine carboxypeptidase-like 51	SCPL51	1.56838	0.00570767			proteolysis involved in cellular protein catabolic process
Os09t0442300	0.907333	0.643667	0.617333	Peptidase S10	SCP41	1.40963	0.0298052			proteolysis involved in cellular protein catabolic process
Os09t0564400	0.980333	2.21967	2.905	Zingipain-2-like	SEN102	0.441658	0.000910871			cysteine-type endopeptidase activity, proteolysis involved in cellular protein catabolic process
Os10t0511600	1.037	1.24667	1.206	Serine protease	EDA2	0.831818	0.00675447			proteolysis
Os10t0538200	0.974667	1.23667	1.90867	Aspartic proteinase nepenthesin-1	NEP1	0.78814	0.0359997	1.5434	0.0135974	protein catabolic process
Os01t0629600	0.903667	0.900333	1.16967	Serine carboxypeptidase 50	SCPL50.2			1.29915	0.00220024	proteolysis involved in cellular protein catabolic process
Os02t0720600	1.116	1.072	1.335	ASPARTIC PROTEASE IN GUARD CELL 1	ASPG1.1			1.24534	0.0417227	protein catabolic process
Os06t0304600	1.08333	1.074	1.354	ASPARTIC PROTEASE IN GUARD CELL 1	ASPG1.2			1.26071	0.017058	protein catabolic process
Protein translation
Os01t0866300	0.998667	0.810333	0.948	VAMP-like protein YKT61	YKT61	1.23241	0.00129445				Folding, sorting and degradation, SNARE interactions in vesicular transport
Os02t0198300	0.94	0.775	0.961667	ADP-ribosylation factor GTPase-activating protein	AGD12.1	1.2129	0.0186587				Transport and catabolism, Endocytosis
Os02t0709800	0.894667	0.613333	0.876667	TBC1 domain family member 15	TBCLD15	1.4587	0.0204459	1.42935	0.0236722	intracellular protein transport
Os05t0540300	1.034	0.831667	0.861	Chaperonin CPN60.2	HSP60.2	1.24329	0.0102131				Folding, sorting and degradation, RNA degradation
Os02t0722500	0.839667	0.834667	1.015	ADP-ribosylation factor GTPase-activating protein	AGD12.2			1.21605	0.0340259		Transport and catabolism, Endocytosis
Os02t0833300	0.860667	0.776333	1.01867	Protein ELC	ELC			1.31215	0.01555		Transport and catabolism, Endocytosis
Os06t0168500	0.893	0.746	0.533667	Syntaxin-132	SYP132			0.715371	0.0145365		Folding, sorting and degradation, SNARE interactions in vesicular transport
Os09t0284400	0.870333	1.021	1.526	GrpE nucleotide exchange factor domain-containing protein	GRPE			1.49461	0.0273673	protein import into mitochondrial matrix
Os11t0703400	0.879333	0.837667	0.583667	vacuolar protein sorting-associated protein 2.1	VPS2.1			0.696777	0.00687591		Transport and catabolism, Endocytosis
Os12t0571200	1.27667	0.948667	1.47133	mitochondrial import inner membrane translocase subunit	TIM9			1.55095	0.000642586	protein transport
Stress- and defense-related proteins
Peroxidase
Os05t0162000	0.891667	1.154	1.543	Peroxidase 1	PER1	0.772675	0.0168068	1.33709	0.0276344		Biosynthesis of other secondary metabolites, Phenylpropanoid biosynthesis
Os10t0109300	0.793333	0.641333	0.904333	Peroxidase A2	POD			1.41008	0.0284097		Biosynthesis of other secondary metabolites, Phenylpropanoid biosynthesis
Os04t0688100	0.81	0.814667	1.24467	Peroxidase 12	PER12			1.52782	0.0312779		Biosynthesis of other secondary metabolites, Phenylpropanoid biosynthesis
Os01t0263300	0.934	0.978667	1.23467	Peroxidase 72	PER72			1.26158	0.0442701		Biosynthesis of other secondary metabolites, Phenylpropanoid biosynthesis
Os05t0499300	1.02	0.815	0.803667	Peroxidase 74	PRX74	1.25153	0.0221587				Biosynthesis of other secondary metabolites, Phenylpropanoid biosynthesis
Os07t0104500	0.934	1.197	1.386	Peroxidase 95	PRX 95	0.780284	0.00497134				Biosynthesis of other secondary metabolites, Phenylpropanoid biosynthesis
Os07t0115300	0.918667	1.134	1.23467	Peroxidase 98	PRX 98	0.810112	0.013011				Biosynthesis of other secondary metabolites, Phenylpropanoid biosynthesis
Glutathione
Os03t0785900	0.986333	0.7	0.556667	Glutathione S-transferase	GSTU1	1.40905	0.0438114				Metabolism of other amino acids, Glutathione metabolism
Os03t0643700	1.22367	1.76767	1.948	Glutathione S-transferase	GSTU 44	0.69225	0.0481254				Metabolism of other amino acids, Glutathione metabolism
Os10t0530600	0.890333	1.023	1.692	Glutathione S-transferase	GSTU 48			1.65396	0.0158362		Metabolism of other amino acids, Glutathione metabolism
Os10t0530900	0.885	1.346	2.72933	Glutathione S-transferase	GSTU 50	0.657504	0.0335621	2.02774	0.0302844		Metabolism of other amino acids, Glutathione metabolism
Os12t0210300	1.10233	1.217	1.46933	Glutathione S-transferase	GSTZ1			1.20734	0.0281245		Amino acid metabolism, Microbial metabolism in diverse environments
Os01t0151500	0.928667	0.608667	0.632667	Glutathione gamma-glutamylcysteinyltransferase	GGT3	1.52574	0.008556			sulfur compound metabolic process	Metabolism of other amino acids, Lipid metabolism, Glutathione metabolism
Os01t0174900	0.829667	0.533667	0.806667	Monothiol glutaredoxin-S1	GRXS1	1.55465	0.0293823			cell redox homeostasis
Ascorbate oxidase
Os03t0285700	0.864667	0.8	1.089	L-ascorbate peroxidase 1	APX1			1.36125	0.0178032	antioxidant activity, peroxidase activity, oxidoreductase activity,	Metabolism of other amino acids, Glutathione metabolism, Ascorbate and aldarate metabolism
Os07t0694700	0.977667	0.767667	0.904333	L-ascorbate peroxidase 2	APX2	1.27356	0.022603				Metabolism of other amino acids, Glutathione metabolism, Ascorbate and aldarate metabolism
Os07t0119400	1.081	0.806667	0.811	L-ascorbate oxidase	AAO3	1.34008	0.00966439			ferroxidase activity
Cytochrome oxidase
Os10t0512400	1.305	1.121	0.806	Cytochrome P450 84A1	CYP84A1			0.719001	0.00636748	cytochrome-c oxidase activity	Biosynthesis of other secondary metabolites, Phenylpropanoid biosynthesis
Os04t0101400	1.06033	0.827333	0.704	Cytochrome P450 93G1	CYP93G1	1.28163	0.0257425			cytochrome-c oxidase activity
Os01t0612200	0.855333	0.781333	0.990333	Cytochrome c oxidase subunit 5b-1	COX5B-2			1.26749	0.0364583	cytochrome-c oxidase activity	Oxidative phosphorylation
Os08t0243500	1.00667	0.815667	0.670667	NADPH--cytochrome P450 reductase	CPR	1.23416	0.0409088			cytochrome-c oxidase activity
Catalase isozyme B
Os06t0727200	1.008	1.02767	1.44133	catalase isozyme B	CATB			1.40253	0.0141317	antioxidant activity, peroxidase activity, oxidoreductase activity,	Amino acid metabolism, Transport and catabolism, Peroxisome;
Oxidoreductase
Os01t0930900	1.11067	1.53567	1.63933	Tropinone reductase	TR1	0.723247	0.00905094				Biosynthesis of other secondary metabolites, Tropane, piperidine and pyridine alkaloid biosynthesis
Os02t0116500	0.912333	0.730667	0.73	Retinol dehydrogenase 12	WWOX	1.24863	0.020904			hydrolase activity, hydrolyzing O-glycosyl compounds
Os03t0237100	0.971333	1.22733	1.434	NAD(P)H-dependent oxidoreductase 1	DMAS1	0.791418	0.0220259			oxidoreductase activity
Os03t0731900	1.022	0.840333	0.780667	4-hydroxy-3-methylbut-2-enyl diphosphate reductase	ISPH	1.21618	0.0334142			oxidoreductase activity	Metabolism of terpenoids and polyketides, Biosynthesis of antibiotics, Terpenoid backbone biosynthesis
Os06t0215900	0.983	0.816667	0.829	Putative 12-oxophytodienoate reductase 4	OPR4	1.20367	0.0336767			Oxidoreductase	Lipid metabolism, alpha-Linolenic acid metabolism
Os04t0358000	1.03467	0.731333	0.562333	Oxidoreductase	QOR	1.41477	0.00410378	0.768915	0.0202197	Oxidoreductase
Os06t0549900	1.17033	1.81633	2.81967	Inactive tetrahydrocannabinolic acid synthase	FAD	0.644338	0.0495468			FAD binding, oxidoreductase activity
Os07t0186000	0.881333	1.32733	3.318	Thioredoxin H1	TRXH	0.663988	0.00482325	2.49975	0.0322498	protein disulfide oxidoreductase activity, cell redox homeostasis
Os02t0753800	0.833	1.323	2.233	Annexin D7	ANNAT7			1.68783	0.0332612	calcium-dependent phospholipid binding, response to stress
Os01t0126900	0.873	0.433	0.289	Multicopper oxidase	LPR1	2.01617	0.0328209			Multicopper oxidase
Os02t0318100	1.53433	1.69933	1.037	Ubiquinol oxidase	AOX1A			0.610239	0.011862	alternative oxidase activity
Calmodulin
Os03t0319300	0.844667	0.679333	0.928667	Calmodulin-1	CAM 1.1			1.36703	0.041358		Environmental adaptation, Signal transduction, Plant-pathogen interaction
Os01t0267900	0.844667	0.679333	0.928667	Calmodulin-1	CAM 1.3			1.36703	0.041358		Environmental adaptation, Signal transduction, Plant-pathogen interaction
Os05t0491100	0.844667	0.679333	0.928667	Calmodulin-2	CAM2			1.36703	0.041358		Environmental adaptation, Signal transduction, Plant-pathogen interaction
Os07t0687200	0.844667	0.679333	0.928667	Calmodulin-7	CAM7			1.36703	0.041358		Environmental adaptation, Signal transduction, Plant-pathogen interaction
Os01t0135700	0.846	0.815667	1.26933	Calcium-binding protein CML16	CML16			1.55619	0.00968773		Environmental adaptation, Signal transduction,Plant-pathogen interaction
